# Supplementary material for: Prevalence of undernutrition and associated factors among adults taking antiretroviral therapy in sub-Saharan Africa: A systematic review and meta-analysis
Source: PLoS One. 2023 Mar 24;18(3):e0283502. doi: 10.1371/journal.pone.0283502 (PMC10038308; doi:10.1371/journal.pone.0283502)
Supplement: S1 Table — (XLSX) [file pone.0283502.s001.xlsx]

## Sheet: Prevalence
	Authors	Publication Year	Country	Sample Size	Response rate (%)	Study design	Study setting	Age	ART Status	No of cases	P	LogP	SEP	Lbry	Upbry	NOS
1	Adal M, Howe R, Kassa D et al	2018	Ethiopia	594	100	Cross-sectional	Hospital	≥ 18 year	Pre-ART	87	15.1	2.71469	1.46909	12.2206	17.9794	6
2	Akilimali PZ, Musumari PM, Kashala-Abotnes E et al	2016	DRC	583	100	Cross-sectional	Community center	≥ 18 year	On ART	141	24.1	3.18221	1.77131	20.6	27.6	8
3	Amza L, Demissie T, Halala Y.	2017	Ethiopia	519	96.3	Cross-sectional	Hospital	≥ 18 year	On ART	133	26.6	3.28091	1.93957	22.7984	30.4016	8
4	Asnakew M.	2015	Ethiopia	340	97.1	Cross-sectional	Hospital	≥ 18 year	On ART	103	31.2	3.44042	2.51265	26.2752	36.1248	7
5	Benzekri NA, Sambou J, Diaw B,	2015	Senegal	109	100	Cross-sectional	Hospital	≥ 18 year	On ART	25	22.9	3.13114	4.02468	15.0116	30.7884	6
6	Birhane M, Loha E, Alemayehu FR.	2015	Ethiopia	389	100	Cross-sectional	Hospital	≥ 18 year	On ART	60	25	3.21888	2.19546	20.6969	29.3031	8
7	Daka DW, Ergiba MS.	2020	Ethiopia	1062	100	Cross-sectional	Hospital	≥15 years	On ART	357	34	3.52636	1.45361	31.1509	36.8491	8
8	Daniel M, Mazengia F, Birhanu D.	2013	Ethiopia	408	100	Cross-sectional	Hospital	≥ 18 year	Pre & on ART	104	25.5	3.23868	2.15783	21.2706	29.7294	8
9	M Dedha, M Damena, G Egata et al	2017	Ethiopia	459	95	Cross-sectional	Hospital	≥ 18 year	On ART	131	30	3.4012	2.13896	25.8076	34.1924	7
10	Fentie M, Wassie MM, Tesfahun A,	2017	Ethiopia	317	99.4	Cross-sectional	Hospital	≥ 18 year	On ART	57	18.3	2.9069	2.17174	14.0434	22.5566	6
11	Fufa H, Umeta M, Taffesse S et al	2009	Ethiopia	153	100	Cross-sectional	Hospital	≥ 18 year	Pre-ART	27	18	2.89037	3.10597	11.9123	24.0877	7
12	Gebru TH, Mekonen HH, Kiros KG.	2020	Ethiopia	394	100	Cross-sectional	Hospital	≥ 18 year	On ART	169	42.9	3.75887	2.49344	38.0129	47.7871	7
13	Gedle D, Gelaw B, Muluye D,	2015	Ethiopia	305	100	Cross-sectional	Hospital	≥ 18 year	On ART	77	25.2	3.22684	2.486	20.3274	30.0726	8
14	Girma M, Motuma A, Negasa L.	2017	Ethiopia	502	100	Cross-sectional	Hospital	≥ 18 year	Pre & on ART	133	26.5	3.27714	1.96977	22.6393	30.3607	8
15	Gebremichael DY, Hadush KT, Kebede EM, et al	2018	Ethiopia	512	98.6	Cross-sectional	Hospital	≥ 18 year	On ART	119	23.6	3.16125	1.87658	19.9219	27.2781	8
16	Hadgu TH, Worku W, Tetemke D, et al	2013	Ethiopia	276	1	Cross-sectional	Hospital	≥ 18 year	On ART	159	42.3	3.74479	2.97374	36.4715	48.1285	6
17	Hailemariam S, Bune GT, Ayele HT et al	2013	Ethiopia	520	100	Cross-sectional	Hospital	≥ 18 year	On ART	64	12.3	2.5096	1.44029	9.47703	15.123	8
18	Kabalimu TK, Sungwa E, Lwabukuna WC.	2018	Tanzania	125	100	Cross-sectional	Hospital	≥ 20 year	On ART	24	19.4	2.96527	3.53682	12.4678	26.3322	6
19	Kenea MA, Garoma S, Gemede HF.	2015	Ethiopia	423	100	Cross-sectional	Hospital	>15 years	On ART	112	26.47	3.27601	2.14506	22.2657	30.6743	7
20	Getaw Kume	2017	Ethiopia	457	94.5	Cross-sectional	Hospital + Health Center	≥ 18 year	On ART	53	12.3	2.5096	1.53636	9.28873	15.3113	8
21	Mahlangu K, Modjadji P, Madiba S.	2020	South Africa	480	100	Cross-sectional	Hospital + Health Center	≥ 18 year	On ART	62	13	2.56495	1.53501	9.99138	16.0086	7
22	Mitiku A, Ayele TA, Assefa M, et al	2016	Ethiopia	452	100	Cross-sectional	Hospital + Health Center	≥ 18 year	On ART	105	23.2	3.14415	1.98543	19.3085	27.0915	7
23	Motuma A, Abdeta T.	2021	Ethiopia	502	100	Cross-sectional	Hospital	≥ 18 year	On ART	133	26.5	3.27714	1.96977	22.6393	30.3607	8
24	Mulu H, Hamza L, Alemseged F.	2016	Ethiopia	109	95.6	Cross-sectional	Hospital	≥ 18 year	On ART	51	46.8	3.84588	4.77931	37.4325	56.1675	6
25	Naidoo K, Yende-Zuma N, Augustine S	2018	South Africa	1000	94.8	Retrospective cohort	Hospital	≥ 18 year	On ART	149	15.7	2.75366	1.15044	13.4451	17.9549	7
26	Nanewortor BM, Saah FI, Appiah PK, et al	2021	Ghana	152	100	Cross-sectional	Hospital	≥ 18 year	On ART	21	13.8	2.62467	2.79751	8.31688	19.2831	6
27	Nigusso FT, Mavhandu-Mudzusi AH	2020	Ethiopia	390	98.9	Cross-sectional	Hospital + Health Center	≥ 18 year	On ART	232	60	4.09434	2.48069	55.1378	64.8622	7
28	Nnyepi MB	2009	Botswana	145	100	Cross-sectional	Hospital + Health Center	≥ 18 year	Pre & on ART	41	28.5	3.3499	3.74879	21.1524	35.8476	6
29	Odwee A, Kasozi KI, Acup CA,	2020	Uganda	253	100	Cross-sectional	Hospital	≥ 18 year	On ART	26	10.28	2.3302	1.90933	6.53771	14.0223	7
30	Oumer B, Boti N, Hussen S, et al	2019	Ethiopia	333	100	Cross-sectional	Hospital	≥ 18 year	On ART	79	23.72	3.16632	2.33099	19.1513	28.2887	7
31	Regassa TM, Gudeta TA.	2020	Ethiopia	1007	95.4	Cross-sectional	Hospital + Health Center	≥ 18 year	On ART	154	16	2.77259	1.15527	13.7357	18.2643	8
32	Sahile AT, Ayehu SM, Fanta SF.	2021	Ethiopia	319	100	Cross-sectional	Health Center	≥ 18 year	On ART	61	19.1	2.94969	2.20088	14.7863	23.4137	6
33	Saito A, Karama M, Kamiya Y.	2020	Kenya	251	100	Cross-sectional	Hospital	≥ 18 year	On ART	21	8.3	2.11626	1.74135	4.88695	11.7131	6
34	Saliya MS, Azale T, Alamirew A,	2018	Ethiopia	428	93.8	Cross-sectional	Health Center	≥ 18 year	On ART	97	24.1	3.18221	2.06732	20.0481	28.1519	7
35	Shifera N, Molla A, Mesafint G, et al	2020	Ethiopia	402	98	Cross-sectional	Hospital	≥ 18 year	On ART	115	29.2	3.37417	2.26775	24.7552	33.6448	7
36	Sunguya BF, Ulenga NK, Siril H,et al	2017	Tanzania	3993	100	Cross-sectional	Hospital	≥ 18 year	Pre-ART	1106	27.7	3.32143	0.708206	26.3119	29.0881	9
37	Takarinda KC, Mutasa-Apollo T, Madzima B, et al	2017	Zimbabwe	1242	100	Cross-sectional	Hospital + Health Center	≥ 15 years	On ART	122	10	2.30259	0.851257	8.33154	11.6685	8
38	Takele AE, Engida AR.	2017	Ethiopia	295	100	Cross-sectional	Hospital + Health Center	≥ 18 year	On ART	71	24	3.17805	2.48657	19.1263	28.8737	7
39	Teklu T, Chauhan NM, Lemessa F, et al	2020	Ethiopia	519	100	Cross-sectional	Hospital + Health Center	>15 years	On ART	95	18.3	2.9069	1.69728	14.9733	21.6267	7
40	Teshome	2017	Ethiopia	302	0.986	Cross-sectional	Hospital	≥ 18 year	On ART	81	27.2	3.30322	2.56063	22.1812	32.2188	6
41	Wasie B, Kebede Y, Yibre A.	2010	Ethiopia	331	99.7	Cross-sectional	Hospital	≥ 18 year	On ART	92	27.8	3.32504	2.4625	22.9735	32.6265	6
42	Wasihun Y, Yayehrad M, Dagne S et al	2020	Ethiopia	350	96.9	Cross-sectional	Health Center	≥ 18 year	On ART	85	26.9	3.29213	2.37029	22.2542	31.5458	6
43	Yitbarek GY, Engidaw MT, Ayele BA, et al	2020	Ethiopia	263	0.958	Cross-sectional	Hospital	≥ 18 year	On ART	30	11.9	2.47654	1.99657	7.98673	15.8133	6
44	Zemede Z, Tariku B, Kote M, et al	2019	Ethiopia	351	98.3	Cross-sectional	Hospital	≥ 18 year	On ART	64	18.23	2.90307	2.0608	14.1908	22.2692	7
				22316

## Sheet: WHO stage
Authors	Publication Year	Country	Sample Size	Response rate	Study design	Study setting	Age	ART Status	AOR	LogAOR	Lbry	Upbry	SeAOR
Adal M, Howe R, Kassa D et al	2018	Ethiopia	594	100	Cross-sectional	Hospital	≥ 18 year	Pre-ART	3.54	1.26413	1.92	6.51	1.17092		Ref stage 1
Asnakew M.	2015	Ethiopia	340	97.1	Cross-sectional	Hospital	≥ 18 year	On ART	5.23	1.65441	1.42	19.35	4.57398
Birhane M, Loha E, Alemayehu FR.	2015	Ethiopia	389	100	Cross-sectional	Hospital	≥ 18 year	On ART	2.56	0.940007	1.04	6.26	1.33163
Daka DW, Ergiba MS.	2020	Ethiopia	1062	100	Cross-sectional	Hospital	≥15 years	On ART	2.97	1.08856	1.74	5.07	0.84949
Gebru TH, Mekonen HH, Kiros KG.	2020	Ethiopia	394	100	Cross-sectional	Hospital	≥ 18 year	On ART	3.6	1.28093	2.11	6.18	1.03827
Fentie M, Wassie MM, Tesfahun A,	2017	Ethiopia	317	99.4	Cross-sectional	Hospital	≥ 18 year	On ART	3.84	1.34547	1.39	10.61	2.35204
Gebremichael DY, Hadush KT, Kebede EM, et al	2018	Ethiopia	512	98.6	Cross-sectional	Hospital	≥ 18 year	On ART	3.3	1.19392	1.8	6.5	1.19898
Hailemariam S, Bune GT, Ayele HT et al	2013	Ethiopia	520	100	Cross-sectional	Hospital	≥ 18 year	On ART	12.9	2.55723	2.49	15.25	3.2551
Mulu H, Hamza L, Alemseged F.	2016	Ethiopia	109	95.6	Cross-sectional	Hospital	≥ 18 year	On ART	14.529	2.67615	3.621	58.297	13.948
Oumer B, Boti N, Hussen S, et al	2019	Ethiopia	333	100	Cross-sectional	Hospital	≥ 18 year	On ART	5.1	1.62924	2.9	7.7	1.22449
Regassa TM, Gudeta TA.	2020	Ethiopia	1007	95.4	Cross-sectional	Hospital + Health Center	≥ 18 year	On ART	3.1	1.1314	1.4	6.8	1.37755
Sunguya BF, Ulenga NK, Siril H,et al	2017	Tanzania	3993	100	Cross-sectional	Hospital	≥ 18 year	Pre-ART	22.9	3.13114	9.08	57.75	12.4158
Takele AE, Engida AR.	2017	Ethiopia	295	100	Cross-sectional	Hospital + Health Center	≥ 18 year	On ART	2.47	0.904218	1.22	4.88	0.933673		ref=stgae 1
Tekelehaimanot AN, Lemma TB, Gudina EK,	2020	Ethiopia	678	100	Mixed case-control	Hospital	≥ 18 year	On ART	4.3	1.45862	3.6	13.7	2.57653
Teklu T, Chauhan NM, Lemessa F, et al	2020	Ethiopia	519	100	Cross-sectional	Hospital + Health Center	>15 years	On ART	2.99	1.09527	1.27	7.08	1.48214
Wasihun Y, Yayehrad M, Dagne S et al	2020	Ethiopia	350	96.9	Cross-sectional	Health Center	≥ 18 year	On ART	1.3	0.262364	0.34	5.04	1.19898

## Sheet: CD4 count
Authors	Publication Year	Country	Sample Size	Response rate	Study design	Study setting	Age	ART Status	AOR	LogAOR	Lbry	Upbry	SeAOR
Amza L, Demissie T, Halala Y.	2017	Ethiopia	519	96.3	Cross-sectional	Hospital	≥ 18 year	On ART	2.12	0.751416	1.31	3.42	0.538265
Daka DW, Ergiba MS.	2020	Ethiopia	1062	100	Cross-sectional	Hospital	≥15 years	On ART	1.85	0.615186	1.38	2.47	0.278061	ref > or equal to 200
Gebru TH, Mekonen HH, Kiros KG.	2020	Ethiopia	394	100	Cross-sectional	Hospital	≥ 18 year	On ART	1.84	0.609766	1	3.36	0.602041
Kabalimu TK, Sungwa E, Lwabukuna WC.	2018	Tanzania	125	100	Cross-sectional	Hospital	≥ 20 year	On ART	7.6	2.02815	1.7	34.6	8.39286
Mitiku A, Ayele TA, Assefa M, et al	2016	Ethiopia	452	100	Cross-sectional	Hospital + Health Center	≥ 18 year	On ART	6.21	1.82616	2.97	12.98	2.55357
Mulu H, Hamza L, Alemseged F.	2016	Ethiopia	109	95.6	Cross-sectional	Hospital	≥ 18 year	On ART	5.713	1.74274	1.286	25.375	6.14515
Oumer B, Boti N, Hussen S, et al	2019	Ethiopia	333	100	Cross-sectional	Hospital	≥ 18 year	On ART	1.83	0.604316	1.09	3.05	0.5
Regassa TM, Gudeta TA.	2020	Ethiopia	1007	95.4	Cross-sectional	Hospital + Health Center	≥ 18 year	On ART	1.5	0.405465	0.8	3	0.561224
Shifera N, Molla A, Mesafint G, et al	2020	Ethiopia	402	98	Cross-sectional	Hospital	≥ 18 year	On ART	5.73	1.74572	2.45	13.13	2.72449
Tekelehaimanot AN, Lemma TB, Gudina EK,	2020	Ethiopia	678	100	Mixed case-control	Hospital	≥ 18 year	On ART	5.4	1.6864	4.5	15.4	2.78061

## Sheet: Age
Authors	Publication Year	Country	Sample Size	Response rate	Study design	Study setting	Age	ART Status	AOR	LogAOR	Lbry	Upbry	SeAOR
Adal M, Howe R, Kassa D et al	2018	Ethiopia	594	100	Cross-sectional	Hospital	≥ 18 year	Pre-ART	0.35	-1.04982	0.18	0.7	0.132653
Regassa TM, Gudeta TA.	2020	Ethiopia	1007	95.4	Cross-sectional	Hospital + Health Center	≥ 18 year	On ART	2.4	0.875469	1.1	5.4	1.09694
Sunguya BF, Ulenga NK, Siril H,et al	2017	Tanzania	3993	100	Cross-sectional	Hospital	≥ 18 year	Pre-ART	0.63	-0.462035	0.46	0.85	0.0994898
Takarinda KC, Mutasa-Apollo T, Madzima B, et al	2017	Zimbabwe	1242	100	Cross-sectional	Hospital + Health Center	≥ 15 years	On ART	0.43	-0.84397	0.19	0.99	0.204082

## Sheet: Sex
Authors	Publication Year	Country	Sample Size	Response rate	Study design	Study setting	Age	ART Status	AOR	LogAOR	Lbry	Upbry	SeAOR
Amza L, Demissie T, Halala Y.	2017	Ethiopia	519	96.3	Cross-sectional	Hospital	≥ 18 year	On ART	1.8	0.587787	1.1	2.93	0.466837
Kabalimu TK, Sungwa E, Lwabukuna WC.	2018	Tanzania	125	100	Cross-sectional	Hospital	≥ 20 year	On ART	5.1	1.62924	1.7	14.7	3.31633
Motuma A, Abdeta T.	2021	Ethiopia	502	100	Cross-sectional	Hospital	≥ 18 year	On ART	2.11	0.746688	1.34	3.12	0.454082
Tekelehaimanot AN, Lemma TB, Gudina EK,	2020	Ethiopia	678	100	Mixed case-control	Hospital	≥ 18 year	On ART	2.9	1.06471	1.1	4.3	0.816327
					Ref = Female

## Sheet: ART duration
Authors	Publication Year	Country	Sample Size	Response rate	Study design	Study setting	Age	ART Status	AOR	LogAOR	Lbry	Upbry	SeAOR
M Dedha, M Damena, G Egata et al	2017	Ethiopia	459	95	Cross-sectional	Hospital	≥ 18 year	On ART	2.14	0.760806	1.03	4.46	0.875
Oumer B, Boti N, Hussen S, et al	2019	Ethiopia	333	100	Cross-sectional	Hospital	≥ 18 year	On ART	1.87	0.625938	1.06	3.3	0.571429
Takele AE, Engida AR.	2017	Ethiopia	295	100	Cross-sectional	Hospital + Health Center	≥ 18 year	On ART	2.7	0.993252	1.26	3.57	0.589286
Wasie B, Kebede Y, Yibre A.	2010	Ethiopia	331	99.7	Cross-sectional	Hospital	≥ 18 year	On ART	3.4	1.22378	4	10	1.53061
									Reference = take ART > 12 months
